# Supplementary material for: Optimization of Activated Carbon Synthesis from Spent Coffee Grounds for Enhanced Adsorption Performance
Source: Molecules. 2025 Jun 12;30(12):2557. doi: 10.3390/molecules30122557 (PMC12196381; doi:10.3390/molecules30122557)
Supplement: Supplementary file 1 [file molecules-30-02557-s001.zip]

Archive with 1 entries (1 files):
- molecules-3632186-supplementary.pdf
